# Supplementary material for: LC-DAD–ESI-MS/MS and NMR Analysis of Conifer Wood Specialized Metabolites
Source: Cells. 2022 Oct 21;11(20):3332. doi: 10.3390/cells11203332 (PMC9600761; doi:10.3390/cells11203332)
Supplement: Supplementary file 1 [file cells-11-03332-s001.zip]

Archive with 1 entries (1 files):
- cells-1921806-supplementary.pdf
